# Supplementary material for: Improving the Efficiency of Organic Solar Cells with Methionine as Electron Transport Layer
Source: Molecules. 2022 Sep 27;27(19):6363. doi: 10.3390/molecules27196363 (PMC9572969; doi:10.3390/molecules27196363)
Supplement: Supplementary file 1 [file molecules-27-06363-s001.zip]

Archive with 1 entries (1 files):
- molecules-1934700-supplementary.pdf
